# Supplementary material for: Association Between Air Pollution and Childhood Asthma: A Systematic Review of Recent Evidence
Source: Adv Respir Med. 2026 May 12;94(3):31. doi: 10.3390/arm94030031 (PMC13214496; doi:10.3390/arm94030031)
Supplement: Supplementary file 1 [file arm-94-00031-s001.zip]

Archive with 1 entries (1 files):
- arm-4143048-supplementary.pdf
